# Supplementary material for: Ti insertion in the MTe5 (M = Zr, Hf) structure type: Hf0.78Ti0.22Te5
Source: Acta Crystallogr Sect E Struct Rep Online. 2012 Feb 17;68(Pt 3):i19. doi: 10.1107/S1600536812006691 (PMC3297204; doi:10.1107/S1600536812006691)
Supplement: Supplementary file 1 [file e-68-00i19-sup1.cif]

##############################################################################
#                                                                            #
# This CIF contains the data in a paper accepted for publication in          #
# Acta Crystallographica Section E. It conforms to the requirements of       #
# Notes for Authors for Acta Crystallographica Section E, and has been       #
# peer reviewed under the auspices of the IUCr Commission on Journals.       #
#                                                                            #
# Full details of the Crystallographic Information File format               #
# are given in the paper "The Crystallographic Information File (CIF):       #
# a New Standard Archive File for Crystallography" by S. R. Hall, F. H.      #
# Allen and I. D. Brown [Acta Cryst. (1991), A47, 655-685].                  #
#                                                                            #
# The current version of the core CIF dictionary is obtainable from          #
# ftp://ftp.iucr.org/pub/cif_core.dic.                                       #
#                                                                            #
# Software is freely available for graphical display of the structure(s)     #
# in this CIF. For information consult the CIF software page                 #
# http://www.iucr.org/resources/cif/software.                                #
#                                                                            #
# This file may be used for bona fide research purposes within the           #
# scientific community so long as proper attribution is given to the journal # 
# article from which it was obtained.                                        #
#                                                                            #
##############################################################################
data_global
_audit_creation_method     'WinGX routine CIF_UPDATE'
_audit_conform_dict_name     cif_core.dic
_audit_conform_dict_version     2.4
_journal_data_validation_number     ?
_journal_date_recd_electronic     2012-01-23
_journal_date_accepted     2012-02-14
_journal_name_full     'Acta Crystallographica, Section E'
_journal_year     2012
_journal_volume     68
_journal_issue      3
_journal_page_first     i19
_journal_page_last     i19
_journal_paper_category     QI
_journal_paper_doi     10.1107/S1600536812006691
_journal_coeditor_code     WM2588
_publ_contact_author_name     'Professor Hoseop Yun'
_publ_contact_author_address
;
Division of Energy Systems Research and Department of Chemistry
Ajou University
Suwon 443-749
Republic of Korea
;
_publ_contact_author_email     hsyun@ajou.ac.kr
_publ_contact_author_fax     '82-31-219-1615'
_publ_contact_author_phone     '82-31-219-2605'
_publ_section_title
;
Ti insertion in the <i>M</i>Te~5~ (<i>M</i> = Zr, Hf) structure type:
Hf~0.78~Ti~0.22~Te~5~
;
loop_
    _publ_author_name
    _publ_author_address
    'Jaemin Yu'
;
Division of Energy Systems Research and Department of Chemistry
Ajou University
Suwon 443-749
Republic of Korea
;
    'Hoseop Yun'
;
Division of Energy Systems Research and Department of Chemistry
Ajou University
Suwon 443-749
Republic of Korea
;
data_I
_audit_creation_method     'WinGX routine CIF_UPDATE'
_chemical_name_systematic
;
Hafnium titanium pentatelluride
;
_chemical_formula_sum     'Hf0.78 Te5 Ti0.22'
_chemical_formula_iupac     'Hf0.78 Ti0.22 Te5'
_chemical_formula_weight     787.76
_symmetry_cell_setting     orthorhombic
_symmetry_space_group_name_H-M     'C m c m'
_symmetry_space_group_name_Hall     '-C 2c 2'
loop_
    _symmetry_equiv_pos_as_xyz
    'x, y, z'
    '-x, -y, z+1/2'
    'x, -y, -z'
    '-x, y, -z+1/2'
    'x+1/2, y+1/2, z'
    '-x+1/2, -y+1/2, z+1/2'
    'x+1/2, -y+1/2, -z'
    '-x+1/2, y+1/2, -z+1/2'
    '-x, -y, -z'
    'x, y, -z-1/2'
    '-x, y, z'
    'x, -y, z-1/2'
    '-x+1/2, -y+1/2, -z'
    'x+1/2, y+1/2, -z-1/2'
    '-x+1/2, y+1/2, z'
    'x+1/2, -y+1/2, z-1/2'
_cell_length_a     3.9595(3)
_cell_length_b     14.4350(13)
_cell_length_c     13.7062(9)
_cell_angle_alpha     90
_cell_angle_beta     90
_cell_angle_gamma     90
_cell_volume     783.39(10)
_cell_formula_units_Z     4
_cell_measurement_reflns_used     3264
_cell_measurement_theta_min     3.19
_cell_measurement_theta_max     27.50
_cell_measurement_temperature     290.0(10)
_exptl_crystal_description     needle
_exptl_crystal_colour     black
_exptl_crystal_size_max     0.30
_exptl_crystal_size_mid     0.04
_exptl_crystal_size_min     0.02
_exptl_crystal_density_diffrn     6.679
_exptl_crystal_density_method     'not measured'
_exptl_crystal_F_000     1284
_exptl_absorpt_coefficient_mu     28.764
_exptl_absorpt_correction_type     multi-scan
_exptl_absorpt_process_details     '(<i>NUMABS</i>; Higashi, 2000)'
_exptl_absorpt_correction_T_min     0.263
_exptl_absorpt_correction_T_max     1.000
_exptl_special_details     ?
_diffrn_ambient_temperature     290.0(10)
_diffrn_radiation_type     MoK\a
_diffrn_radiation_wavelength     0.71073
_diffrn_radiation_source     'fine-focus sealed tube'
_diffrn_radiation_monochromator     graphite
_diffrn_measurement_device_type     'Rigaku R-AXIS RAPID'
_diffrn_measurement_method     \w
_diffrn_reflns_number     3405
_diffrn_reflns_av_R_equivalents     0.059
_diffrn_reflns_theta_min     2.82
_diffrn_reflns_theta_max     27.48
_diffrn_reflns_theta_full     27.48
_diffrn_measured_fraction_theta_max     0.996
_diffrn_measured_fraction_theta_full     0.996
_diffrn_reflns_limit_h_min     -4
_diffrn_reflns_limit_h_max     5
_diffrn_reflns_limit_k_min     -18
_diffrn_reflns_limit_k_max     18
_diffrn_reflns_limit_l_min     -17
_diffrn_reflns_limit_l_max     17
_diffrn_standards_number     0
_diffrn_standards_interval_count     .
_diffrn_standards_interval_time     .
_diffrn_standards_decay_%     ?
_refine_special_details
;
Refinement of <i>F</i>^2^ against ALL reflections. The weighted <i>R</i>-factor
<i>wR</i> and goodness of fit <i>S</i> are based on <i>F</i>^2^, conventional
<i>R</i>-factors <i>R</i> are based on <i>F</i>, with <i>F</i> set to zero for
negative <i>F</i>^2^. The threshold expression of <i>F</i>^2^ >
2\s(<i>F</i>^2^) is used only for calculating <i>R</i>-factors(gt) <i>etc</i>.
and is not relevant to the choice of reflections for refinement.
<i>R</i>-factors based on <i>F</i>^2^ are statistically about twice as large
as those based on <i>F</i>, and <i>R</i>- factors based on ALL data will be
even larger.
;
_reflns_number_total     533
_reflns_number_gt     516
_reflns_threshold_expression     >2\s(I)
_refine_ls_structure_factor_coef     Fsqd
_refine_ls_matrix_type     full
_refine_ls_R_factor_all     0.0303
_refine_ls_R_factor_gt     0.0287
_refine_ls_wR_factor_ref     0.0682
_refine_ls_goodness_of_fit_ref     1.157
_refine_ls_restrained_S_all     1.157
_refine_ls_number_reflns     533
_refine_ls_number_parameters     23
_refine_ls_number_restraints     0
_refine_ls_hydrogen_treatment     ?
_refine_ls_weighting_scheme     calc
_refine_ls_weighting_details
         'calc w=1/[\s^2^(Fo^2^)+(0.0304P)^2^+7.5394P] where P=(Fo^2^+2Fc^2^)/3'
_atom_sites_solution_primary     direct
_atom_sites_solution_secondary     difmap
_refine_ls_shift/su_max     0
_refine_ls_shift/su_mean     0
_refine_diff_density_max     2.378
_refine_diff_density_min     -2.074
_refine_ls_extinction_method     'SHELXL97 (Sheldrick, 2008)'
_refine_ls_extinction_coef     0.00109(14)
loop_
    _atom_type_symbol
    _atom_type_description
    _atom_type_scat_dispersion_real
    _atom_type_scat_dispersion_imag
    _atom_type_scat_source
    Hf Hf -0.583 6.1852 'International Tables Vol C Tables 4.2.6.8 and 6.1.1.4'
    Ti Ti 0.2776 0.4457 'International Tables Vol C Tables 4.2.6.8 and 6.1.1.4'
    Te Te -0.5308 1.6751 'International Tables Vol C Tables 4.2.6.8 and 6.1.1.4'
_computing_data_collection     'RAPID-AUTO (Rigaku, 2006)'
_computing_cell_refinement     'RAPID-AUTO (Rigaku, 2006)'
_computing_data_reduction     'RAPID-AUTO (Rigaku, 2006)'
_computing_structure_solution     'SHELXS97 (Sheldrick, 2008)'
_computing_structure_refinement     'SHELXL97 (Sheldrick, 2008)'
_computing_molecular_graphics     'DIAMOND3 (Brandenburg, 1999)'
_computing_publication_material     'WinGX (Farrugia, 1999)'
loop_
    _atom_site_type_symbol
    _atom_site_label
    _atom_site_fract_x
    _atom_site_fract_y
    _atom_site_fract_z
    _atom_site_U_iso_or_equiv
    _atom_site_adp_type
    _atom_site_calc_flag
    _atom_site_refinement_flags
    _atom_site_occupancy
    _atom_site_disorder_assembly
    _atom_site_disorder_group
    Hf Hf 1 0.31435(5) 0.25 0.0109(3) Uani d SP 0.781(5) . .
    Ti Ti 1 0.31435(5) 0.25 0.0109(3) Uani d SP 0.219(5) . .
    Te Te1 1 0.33665(6) -0.25 0.0128(3) Uani d S 1 . .
    Te Te2 1 -0.07070(5) 0.14987(5) 0.0169(3) Uani d S 1 . .
    Te Te3 1 0.20952(5) 0.06526(4) 0.0154(2) Uani d S 1 . .
loop_
    _atom_site_aniso_label
    _atom_site_aniso_U_11
    _atom_site_aniso_U_22
    _atom_site_aniso_U_33
    _atom_site_aniso_U_12
    _atom_site_aniso_U_13
    _atom_site_aniso_U_23
    Hf 0.0103(4) 0.0122(4) 0.0102(4) 0 0 0
    Ti 0.0103(4) 0.0122(4) 0.0102(4) 0 0 0
    Te1 0.0129(4) 0.0121(5) 0.0134(4) 0 0 0
    Te2 0.0164(4) 0.0164(4) 0.0178(4) 0 0 0.0051(2)
    Te3 0.0155(4) 0.0190(4) 0.0116(3) 0 0 -0.0010(2)
_geom_special_details
;
All s.u.'s (except the s.u. in the dihedral angle between two l.s. planes) are
estimated using the full covariance matrix. The cell s.u.'s are taken into
account individually in the estimation of s.u.'s in distances, angles and
torsion angles; correlations between s.u.'s in cell parameters are only used
when they are defined by crystal symmetry. An approximate (isotropic)
treatment of cell s.u.'s is used for estimating s.u.'s involving l.s. planes.
;
loop_
    _geom_bond_atom_site_label_1
    _geom_bond_atom_site_label_2
    _geom_bond_site_symmetry_2
    _geom_bond_distance
    _geom_bond_publ_flag
    M Te2 14_556 2.9251(6) ?
    M Te2 5 2.9251(6) y
    M Te2 5_455 2.9251(6) ?
    M Te2 14_456 2.9251(6) y
    M Te1 13_655 2.9446(8) y
    M Te1 13_755 2.9446(8) ?
    M Te3 . 2.9498(7) y
    M Te3 10_556 2.9498(7) ?
    Te1 M 13_655 2.9446(8) ?
    Te1 M 13_655 2.9446(8) ?
    Te1 M 13_755 2.9446(8) ?
    Te1 M 13_755 2.9446(8) ?
    Te2 Te2 10_556 2.7448(13) ?
    Te2 M 5_445 2.9251(6) ?
    Te2 M 5_445 2.9251(6) ?
    Te2 M 5_545 2.9251(6) ?
    Te2 M 5_545 2.9251(6) ?
    Te3 Te3 13_655 2.9129(9) ?
loop_
    _geom_angle_atom_site_label_1
    _geom_angle_atom_site_label_2
    _geom_angle_atom_site_label_3
    _geom_angle_site_symmetry_1
    _geom_angle_site_symmetry_3
    _geom_angle
    _geom_angle_publ_flag
    Te2 M Te2 14_556 5 55.96(3) ?
    Te2 M Te2 14_556 5_455 110.88(3) ?
    Te2 M Te2 5 5_455 85.19(2) ?
    Te2 M Te2 14_556 14_456 85.19(2) ?
    Te2 M Te2 5 14_456 110.88(3) ?
    Te2 M Te2 5_455 14_456 55.96(3) ?
    Te2 M Te1 14_556 13_655 151.040(16) ?
    Te2 M Te1 5 13_655 151.040(16) ?
    Te2 M Te1 5_455 13_655 87.986(16) ?
    Te2 M Te1 14_456 13_655 87.986(16) ?
    Te2 M Te1 14_556 13_755 87.986(16) ?
    Te2 M Te1 5 13_755 87.986(16) ?
    Te2 M Te1 5_455 13_755 151.040(16) ?
    Te2 M Te1 14_456 13_755 151.040(16) ?
    Te1 M Te1 13_655 13_755 84.49(3) ?
    Te2 M Te3 14_556 . 133.927(10) ?
    Te2 M Te3 5 . 83.584(16) ?
    Te2 M Te3 5_455 . 83.583(16) ?
    Te2 M Te3 14_456 . 133.927(10) ?
    Te1 M Te3 13_655 . 67.683(15) ?
    Te1 M Te3 13_755 . 67.683(15) ?
    Te2 M Te3 14_556 10_556 83.583(16) ?
    Te2 M Te3 5 10_556 133.927(10) ?
    Te2 M Te3 5_455 10_556 133.927(10) ?
    Te2 M Te3 14_456 10_556 83.583(16) ?
    Te1 M Te3 13_655 10_556 67.683(15) ?
    Te1 M Te3 13_755 10_556 67.683(15) ?
    Te3 M Te3 . 10_556 118.27(3) ?
    M Te1 M 13_655 13_655 0.000(18) ?
    M Te1 M 13_655 13_755 84.50(3) ?
    M Te1 M 13_655 13_755 84.50(3) ?
    M Te1 M 13_655 13_755 84.50(3) ?
    M Te1 M 13_655 13_755 84.50(3) ?
    M Te1 M 13_755 13_755 0 ?
    Te2 Te2 M 10_556 5_445 62.019(13) ?
    Te2 Te2 M 10_556 5_445 62.019(13) ?
    M Te2 M 5_445 5_445 0.00(2) ?
    Te2 Te2 M 10_556 5_545 62.019(13) ?
    M Te2 M 5_445 5_545 85.19(2) ?
    M Te2 M 5_445 5_545 85.19(2) ?
    Te2 Te2 M 10_556 5_545 62.019(13) ?
    M Te2 M 5_445 5_545 85.19(2) ?
    M Te2 M 5_445 5_545 85.19(2) ?
    M Te2 M 5_545 5_545 0.00(2) ?
    Te3 Te3 Te3 13_655 13_755 85.63(3) y
    Te3 Te3 M 13_655 . 108.74(3) ?
    Te3 Te3 M 13_755 . 108.74(3) ?
