# Supplementary material for: Ti insertion in the MTe5 (M = Zr, Hf) structure type: Hf0.78Ti0.22Te5
Source: Acta Crystallogr Sect E Struct Rep Online. 2012 Feb 17;68(Pt 3):i19. doi: 10.1107/S1600536812006691 (PMC3297204; doi:10.1107/S1600536812006691)
Supplement: Supplementary file 2 [file e-68-00i19-Isup2.hkl]

#
# h,k,l, Fc-squared, Fo-squared, sigma(Fo-squared) and status flag
#
data_I
_shelx_title '                              R-105 YJM   Hf-Ti-Te/RbCl'
_shelx_refln_list_code          4
_shelx_F_calc_maximum      886.04
_exptl_crystal_F_000      1284.00
_reflns_d_resolution_high  0.7702
 
loop_
 _symmetry_equiv_pos_as_xyz
 'x, y, z'
 '-x, -y, z+1/2'
 'x, -y, -z'
 '-x, y, -z+1/2'
 'x+1/2, y+1/2, z'
 '-x+1/2, -y+1/2, z+1/2'
 'x+1/2, -y+1/2, -z'
 '-x+1/2, y+1/2, -z+1/2'
 '-x, -y, -z'
 'x, y, -z-1/2'
 '-x, y, z'
 'x, -y, z-1/2'
 '-x+1/2, -y+1/2, -z'
 'x+1/2, y+1/2, -z-1/2'
 '-x+1/2, y+1/2, z'
 'x+1/2, -y+1/2, z-1/2'
 
_cell_length_a     3.9595
_cell_length_b    14.4350
_cell_length_c    13.7062
_cell_angle_alpha  90.000
_cell_angle_beta   90.000
_cell_angle_gamma  90.000
 
_shelx_F_squared_multiplier     1.000
 
loop_
 _refln_index_h
 _refln_index_k
 _refln_index_l
 _refln_F_squared_calc
 _refln_F_squared_meas
 _refln_F_squared_sigma
 _refln_observed_status
   2   0   0   785062.75   715778.81  37188.85 o
   4   0   0   256125.63   266199.59  15194.87 o
   1   1   0    54794.20    55898.00   1172.09 o
   3   1   0    17080.64    17207.29    419.98 o
   5   1   0     3761.66     4999.88   1153.84 o
   2   2   0    65347.34    64064.54   1379.18 o
   4   2   0    23673.89    23968.63    934.31 o
   1   3   0    44295.88    44901.18   1677.28 o
   3   3   0    20776.16    20729.47    589.54 o
   5   3   0     7904.13     8908.87    503.56 o
   0   4   0        1.80      322.71    179.03 o
   2   4   0        0.40      179.41     73.38 o
   4   4   0        4.80      233.51    109.89 o
   1   5   0    17068.51    16875.43    540.26 o
   3   5   0     8779.25     8548.93    306.26 o
   0   6   0      251.91      458.05    171.15 o
   2   6   0      412.69      614.03    102.78 o
   4   6   0      572.99      418.33    106.42 o
   1   7   0   313763.75   313606.75  12702.79 o
   3   7   0   138255.31   134056.38   4327.97 o
   0   8   0   336418.47   355182.47  21279.33 o
   2   8   0   223275.39   229080.38  10312.53 o
   4   8   0    86348.99    84182.79   4548.84 o
   1   9   0    45109.01    42233.46   1501.71 o
   3   9   0    23560.09    22907.33   1062.22 o
   0  10   0    18893.73    21329.06   1810.33 o
   2  10   0    13316.15    13242.72    775.22 o
   4  10   0     5723.19     5981.81    569.41 o
   1  11   0    36982.98    36570.54   1623.90 o
   3  11   0    20791.64    21945.90   1249.67 o
   0  12   0     1909.29     2460.31    481.69 o
   2  12   0     1440.84     1463.74    266.44 o
   1  13   0    24701.02    26906.27   1248.06 o
   3  13   0    13854.66    13736.75   1156.23 o
   0  14   0    36758.66    43281.07   2717.15 o
   2  14   0    25580.57    25129.09   1971.64 o
   1  15   0    72315.96    83375.85   3974.78 o
   3  15   0    40480.64    40996.72   4304.29 o
   0  16   0     2998.05     3881.00    929.63 o
   2  16   0     2400.60     2948.22    466.36 o
   1  17   0    16128.96    18924.14   1296.35 o
   0  18   0      164.18       72.01    248.23 o
   1   1   1     3698.14     3883.22    118.51 o
   3   1   1     2310.18     2444.33     92.69 o
   5   1   1     1100.83     1022.20    237.40 o
   0   2   1    26611.91    25898.32    564.54 o
   2   2   1    15136.10    14656.93    237.77 o
   4   2   1     5383.15     5553.29    203.04 o
   1   3   1   193632.73   206243.86   4763.95 o
   3   3   1    75615.33    76413.97   1472.12 o
   5   3   1    22018.93    23806.89    771.91 o
   0   4   1   106548.41    95125.41   2894.39 o
   2   4   1    54193.50    54380.39   1076.84 o
   4   4   1    15329.19    15628.07    354.92 o
   1   5   1    10589.54    10214.70    249.00 o
   3   5   1     4538.22     4586.83    147.57 o
   0   6   1    19341.80    16842.70    633.64 o
   2   6   1    12849.40    13809.19    437.09 o
   4   6   1     5315.66     5809.25    186.79 o
   1   7   1     5182.60     5156.52    229.33 o
   3   7   1     2993.84     2982.30    164.31 o
   0   8   1    10682.30     9946.33    489.46 o
   2   8   1     7059.00     7377.62    300.40 o
   4   8   1     2702.84     3078.08    157.33 o
   1   9   1     5916.48     6599.79    392.90 o
   3   9   1     3747.41     3895.41    219.55 o
   0  10   1    65592.87    68627.84   2497.12 o
   2  10   1    45439.59    44394.89   1476.80 o
   4  10   1    18563.00    19557.63   1006.62 o
   1  11   1   135754.48   135403.83   3800.17 o
   3  11   1    70237.16    70935.64   2771.65 o
   0  12   1     1178.85     1707.17    341.76 o
   2  12   1     1118.73     1330.78    203.11 o
   1  13   1       22.14      167.33    117.95 o
   3  13   1       20.55       70.28     89.83 o
   0  14   1    18344.18    21667.10   1241.32 o
   2  14   1    14004.00    14030.09    691.91 o
   1  15   1    15113.93    16503.28    762.61 o
   3  15   1     9425.74     9343.85    679.78 o
   0  16   1     4828.46     5889.88    600.09 o
   2  16   1     3586.34     4368.84    426.34 o
   1  17   1      999.74     1339.62    291.08 o
   0  18   1    49582.19    58340.01   3122.81 o
   2   0   2    45824.27    43726.19    957.52 o
   4   0   2    18014.94    18853.95    578.71 o
   1   1   2    18586.31    18868.95    258.16 o
   3   1   2     8125.78     8171.91    174.93 o
   5   1   2     2902.66     3412.61    372.35 o
   0   2   2     3123.52     3368.45    170.93 o
   2   2   2      933.76     1208.03     64.93 o
   4   2   2       90.13      317.50     77.94 o
   1   3   2   283810.41   291609.22   8649.94 o
   3   3   2   120016.02   119493.79   2229.02 o
   5   3   2    38834.98    41967.32   1717.34 o
   0   4   2    61744.05    61091.72   1813.73 o
   2   4   2    35484.71    35278.90    622.36 o
   4   4   2    12194.20    12475.06    273.88 o
   1   5   2   226277.58   219434.14   5417.31 o
   3   5   2   101252.12    98789.03   1916.86 o
   0   6   2    49953.38    45661.59   1490.82 o
   2   6   2    33356.86    32462.67    691.17 o
   4   6   2    14041.09    14448.24    344.05 o
   1   7   2     3840.55     4465.88    319.94 o
   3   7   2     1864.61     2139.95    139.44 o
   0   8   2    45088.14    42041.60   1496.73 o
   2   8   2    31393.97    30720.51    851.43 o
   4   8   2    13700.78    14031.38    440.22 o
   1   9   2      604.28      842.26    133.04 o
   3   9   2      537.68      573.07    107.67 o
   0  10   2    17450.11    17968.28    887.60 o
   2  10   2    11526.29    10869.35    390.13 o
   4  10   2     4043.99     4403.06    264.31 o
   1  11   2    11717.44    12031.32    507.16 o
   3  11   2     7126.86     6877.35    329.65 o
   0  12   2    73837.70    80344.58   3270.31 o
   2  12   2    52864.14    51075.08   1737.23 o
   1  13   2     9177.39     9675.00    485.29 o
   3  13   2     5421.47     5407.90    332.90 o
   0  14   2    24848.39    28102.42   1531.59 o
   2  14   2    18920.93    19111.46    974.34 o
   1  15   2     1382.02     2002.40    266.62 o
   3  15   2      793.39      717.42    204.76 o
   0  16   2    14706.25    17218.93   1049.17 o
   2  16   2    11388.09    12819.40    849.72 o
   1  17   2      596.01     1036.85    273.01 o
   0  18   2       26.21      137.55    209.97 o
   1   1   3    45305.36    44235.52   1123.19 o
   3   1   3    15130.85    15561.82    316.16 o
   5   1   3     3498.10     8905.53   4173.24 o
   0   2   3     5718.15     5988.17    199.21 o
   2   2   3     3963.78     4385.43    120.24 o
   4   2   3     1729.89     2135.84    101.79 o
   1   3   3    53575.17    52283.05   1838.73 o
   3   3   3    20158.89    20554.63    349.81 o
   5   3   3     5168.57     5556.12    586.15 o
   0   4   3   183871.09   196241.02   6573.07 o
   2   4   3   112154.90   110747.64   2276.54 o
   4   4   3    40526.11    40737.03    841.33 o
   1   5   3     1840.05     2046.26    121.40 o
   3   5   3      680.92      811.15     66.06 o
   0   6   3   141253.06   142029.83   4793.51 o
   2   6   3    91115.46    89735.53   2219.81 o
   4   6   3    34551.04    35225.16    935.96 o
   1   7   3      106.51      579.21    137.60 o
   3   7   3      140.24      231.53     69.25 o
   0   8   3    79685.95    76491.09   2539.34 o
   2   8   3    53049.68    50304.17   1197.78 o
   4   8   3    20208.00    19459.36    657.67 o
   1   9   3     5247.04     5736.85    262.56 o
   3   9   3     3272.12     3812.82    237.40 o
   0  10   3    23233.10    23513.93   1054.91 o
   2  10   3    15317.99    15187.86    492.15 o
   4  10   3     5306.44     5433.15    423.30 o
   1  11   3     8772.43     9175.23    415.82 o
   3  11   3     3974.45     3952.63    260.75 o
   0  12   3    32310.97    33397.60   1441.19 o
   2  12   3    24098.98    23936.88   1144.19 o
   1  13   3    15684.54    16555.59    654.48 o
   3  13   3     8792.97     9105.27    519.69 o
   0  14   3    43653.20    50360.07   2180.10 o
   2  14   3    32880.70    34577.21   1438.00 o
   1  15   3    38335.14    41049.94   1440.40 o
   0  16   3     8076.70     9338.59    843.48 o
   2  16   3     6091.93     7235.97    554.65 o
   1  17   3    43947.91    51759.85   1832.21 o
   0  18   3     1352.63     1469.71    384.24 o
   0   0   4     6839.29     6948.83    293.78 o
   2   0   4     5675.71     5775.48    235.48 o
   4   0   4     3441.50     3592.56    247.17 o
   1   1   4   156555.36   157156.47   4618.90 o
   3   1   4    65111.55    63538.30   1290.30 o
   5   1   4    19867.38    20412.01   1477.81 o
   0   2   4   138871.52   151065.05   3965.14 o
   2   2   4    83318.44    83653.30   1394.88 o
   4   2   4    30296.08    31188.42    645.36 o
   1   3   4    84350.49    81674.48   2340.47 o
   3   3   4    39995.36    40062.82    723.18 o
   0   4   4     3034.83     3287.36    179.20 o
   2   4   4     1957.35     2071.43     98.44 o
   4   4   4      803.06      948.27     98.59 o
   1   5   4     9786.27     9248.48    292.95 o
   3   5   4     5722.07     5800.98    137.94 o
   0   6   4   229946.13   239577.83   8921.83 o
   2   6   4   150606.42   146020.05   3575.88 o
   4   6   4    57940.34    57556.71   1529.02 o
   1   7   4    35248.80    32124.64    837.71 o
   3   7   4    16359.15    15695.23    383.98 o
   0   8   4      340.83      402.89    139.71 o
   2   8   4      428.55      484.61     88.43 o
   4   8   4      549.92      463.10    123.55 o
   1   9   4    80040.59    76426.81   1986.78 o
   3   9   4    41279.77    38369.70    949.88 o
   0  10   4     1810.92     1951.66    255.91 o
   2  10   4     1371.68     1442.53    142.77 o
   4  10   4      700.50      864.74    168.81 o
   1  11   4    32998.29    32974.41    946.04 o
   3  11   4    18845.37    18534.08    658.11 o
   0  12   4     1157.66     1228.14    289.78 o
   2  12   4      937.31      896.34    171.28 o
   1  13   4     6180.09     6387.01    382.47 o
   3  13   4     2906.74     3444.18    303.24 o
   0  14   4    57739.13    61153.32   2627.80 o
   2  14   4    43273.54    43744.13   2672.40 o
   1  15   4     3206.44     3970.18    369.79 o
   0  16   4      717.91     1401.15    424.92 o
   2  16   4      464.43      819.50    225.77 o
   1  17   4     5360.21     5980.64    505.58 o
   0  18   4      946.81     1022.40    339.66 o
   1   1   5   186164.89   187187.98   4714.52 o
   3   1   5    81635.59    76271.01   1598.17 o
   0   2   5   144116.11   160452.44   4960.98 o
   2   2   5    83103.31    81251.10   2612.30 o
   4   2   5    26281.90    26047.43    662.79 o
   1   3   5      325.19      514.66     35.99 o
   3   3   5       55.08      109.94     45.30 o
   0   4   5    16484.73    16261.30    471.01 o
   2   4   5    11207.64    10918.07    253.04 o
   4   4   5     4711.36     4733.87    208.42 o
   1   5   5   107349.31   104310.16   2288.38 o
   3   5   5    47276.58    46161.24    771.18 o
   0   6   5    52263.66    52333.86   1537.74 o
   2   6   5    32464.21    31128.46    694.09 o
   4   6   5    10323.59    10727.71    408.33 o
   1   7   5    10961.79    10432.23    285.73 o
   3   7   5     6044.29     5807.72    156.88 o
   0   8   5    32947.02    32782.09   1273.01 o
   2   8   5    21871.77    19996.03    523.16 o
   4   8   5     7953.04     7965.56    426.16 o
   1   9   5   179721.23   179766.84   4901.97 o
   3   9   5    92911.83    86154.03   2031.73 o
   0  10   5     4532.57     4811.81    389.81 o
   2  10   5     2849.33     2795.67    215.23 o
   4  10   5      829.84     1027.48    208.05 o
   1  11   5     9202.81     9411.52    396.11 o
   3  11   5     5457.14     5335.92    258.74 o
   0  12   5    90779.91    89987.56   3990.58 o
   2  12   5    66766.38    64112.68   2574.41 o
   1  13   5    44179.45    44534.52   1403.71 o
   3  13   5    23591.39    20312.71   1474.69 o
   0  14   5     6441.39     7038.58    580.61 o
   2  14   5     5125.62     5332.40    341.45 o
   1  15   5      502.58      565.46    190.83 o
   0  16   5    21469.90    23289.71   1259.64 o
   2  16   5    16107.05    17974.93   2254.24 o
   1  17   5    39775.29    44189.27   1982.87 o
   0   0   6   115612.84   122780.98   4965.63 o
   2   0   6    76309.52    74349.64   2869.90 o
   4   0   6    31320.68    30265.28   1641.66 o
   1   1   6    84719.32    86512.01   1705.07 o
   3   1   6    38504.19    35937.36    901.94 o
   0   2   6   304591.69   343017.81  13221.56 o
   2   2   6   193800.77   192542.53   5441.87 o
   4   2   6    71630.18    68184.41   1976.97 o
   1   3   6    10036.20    10206.46    274.61 o
   3   3   6     6096.57     6462.44    175.11 o
   0   4   6     4462.04     4827.97    169.64 o
   2   4   6     2721.00     2898.75     89.58 o
   4   4   6      837.40     1054.93    321.42 o
   1   5   6    11272.14    11024.38    240.63 o
   3   5   6     4050.55     4131.99    137.50 o
   0   6   6   179009.95   175468.89   6072.20 o
   2   6   6   121576.06   115315.20   2714.00 o
   4   6   6    48865.23    48124.79   1406.49 o
   1   7   6      337.12      860.23    144.00 o
   3   7   6      169.05      288.32     65.74 o
   0   8   6    10413.55    10919.51    902.45 o
   2   8   6     8049.99     7145.55    203.46 o
   4   8   6     4391.29     4465.08    333.61 o
   1   9   6   156190.50   153036.97   3793.42 o
   3   9   6    81619.20    77983.64   1871.27 o
   0  10   6    35619.50    34333.00   1338.94 o
   2  10   6    25493.63    23880.86    731.91 o
   1  11   6    42276.98    41267.23   1425.55 o
   3  11   6    24315.34    21835.27    993.45 o
   0  12   6     9485.23     9225.02    575.00 o
   2  12   6     6558.33     6331.86    339.55 o
   1  13   6     7898.02     7736.65    394.59 o
   3  13   6     3902.87     3269.55    262.62 o
   0  14   6    13942.92    13285.95    949.22 o
   2  14   6    10769.73    10189.49    488.74 o
   1  15   6      104.32      215.66    122.26 o
   0  16   6     7689.84     9221.26    969.99 o
   2  16   6     5566.11     5745.05    389.93 o
   1  17   6    25547.39    27559.36   1261.84 o
   1   1   7      131.41      343.50     30.39 o
   3   1   7      167.02      416.77     71.76 o
   0   2   7      483.18     1047.11    360.80 o
   2   2   7      236.84      433.12     38.55 o
   4   2   7       49.17      262.96    145.79 o
   1   3   7     3257.16     3597.26    103.76 o
   3   3   7     1256.72     1453.89    156.21 o
   0   4   7    39274.88    38376.51    950.55 o
   2   4   7    26976.98    26437.90    699.45 o
   4   4   7    11291.47    11332.09    474.72 o
   1   5   7     6949.96     6849.40    181.22 o
   3   5   7     3132.18     3467.58    160.95 o
   0   6   7    20162.31    19591.69    541.84 o
   2   6   7    14363.03    13644.75    475.52 o
   4   6   7     6445.50     6443.13    353.43 o
   1   7   7     2797.73     3170.24    159.28 o
   3   7   7     1808.73     1827.90    125.87 o
   0   8   7    16314.67    16024.06    698.01 o
   2   8   7    11456.17    11064.92    295.52 o
   4   8   7     4781.38     5063.79    386.16 o
   1   9   7    18975.83    18642.78    535.03 o
   3   9   7    10993.31    10147.63    357.55 o
   0  10   7     2977.06     3012.05    286.38 o
   2  10   7     1916.56     1868.66    159.39 o
   1  11   7      542.50      594.06    104.66 o
   3  11   7      425.22      373.15    113.41 o
   0  12   7    30633.50    28826.22   1233.22 o
   2  12   7    23298.24    20928.42    836.35 o
   1  13   7       37.75      142.74     96.73 o
   3  13   7       38.43      264.27    117.04 o
   0  14   7    16517.69    16166.76   1013.41 o
   2  14   7    12872.42    11801.76    488.75 o
   1  15   7    17679.24    18248.12    831.77 o
   0  16   7     1025.35      901.06    291.18 o
   0   0   8    13997.93    14498.61    527.24 o
   2   0   8    10454.67    10591.96    652.79 o
   4   0   8     5425.13     6170.12    670.58 o
   1   1   8    15053.50    15466.41    246.10 o
   3   1   8     7888.45     7481.97    442.68 o
   0   2   8     9605.32    10398.96    353.58 o
   2   2   8     5705.95     5934.35    255.34 o
   4   2   8     1482.14     2650.07    540.16 o
   1   3   8   197946.67   209464.53   4949.29 o
   3   3   8   100238.51    99361.77   2550.79 o
   0   4   8    52705.28    53241.07   1501.15 o
   2   4   8    35706.66    35342.97    977.32 o
   4   4   8    13943.18    14435.15    772.88 o
   1   5   8   195786.78   194444.55   4439.71 o
   3   5   8   100265.35    97012.30   2467.69 o
   0   6   8    29201.25    28717.72    906.05 o
   2   6   8    21366.37    20365.19    599.43 o
   4   6   8    10110.77    10967.45    815.61 o
   1   7   8    12734.90    12410.86    307.17 o
   3   7   8     6630.79     6719.36    367.10 o
   0   8   8    18321.72    17442.32    639.43 o
   2   8   8    13810.85    13008.35    297.12 o
   4   8   8     6886.30     7008.71    502.01 o
   1   9   8      131.54      281.32    114.99 o
   3   9   8       22.83      109.05     98.23 o
   0  10   8    17899.72    17203.07    726.32 o
   2  10   8    12481.92    11489.00    326.91 o
   1  11   8     3431.79     3725.20    246.20 o
   3  11   8     2431.42     1770.56    269.52 o
   0  12   8    81165.18    77220.32   2977.46 o
   2  12   8    60112.84    54177.03   2190.85 o
   1  13   8     9468.70     9052.77    408.90 o
   0  14   8    28676.03    28775.74   2173.09 o
   2  14   8    22234.80    20622.75    980.27 o
   1  15   8        7.83      187.78    107.01 o
   0  16   8    12697.14    13491.66   1286.76 o
   1   1   9    24554.72    25481.33    418.10 o
   3   1   9    10778.57    11223.37    826.95 o
   0   2   9    47035.73    49451.97   1442.54 o
   2   2   9    32369.57    31582.50    856.23 o
   4   2   9    13103.28    13251.07    850.82 o
   1   3   9    21026.31    21972.68    422.70 o
   3   3   9    10679.98    10557.70    297.69 o
   0   4   9      347.67      676.80    109.04 o
   2   4   9      173.89      592.49    194.82 o
   4   4   9       67.28       -8.45     94.21 o
   1   5   9    15097.38    14987.34    334.64 o
   3   5   9     7657.32     6981.41    487.61 o
   0   6   9    82813.00    82452.20   2620.35 o
   2   6   9    58841.55    55330.90   1358.24 o
   4   6   9    25194.13    25992.79   1611.07 o
   1   7   9      737.55      785.67     76.86 o
   3   7   9      599.84      499.47    140.92 o
   0   8   9    55832.54    54157.72   1781.57 o
   2   8   9    39762.27    37308.19   1102.41 o
   1   9   9     2335.36     2496.56    146.34 o
   3   9   9      873.13      731.42    161.97 o
   0  10   9    12050.40    11113.57    538.23 o
   2  10   9     9007.22     8514.12    290.06 o
   1  11   9    21617.51    20683.15    608.49 o
   3  11   9    12481.85    11344.50    535.98 o
   0  12   9      895.14      803.20    218.12 o
   2  12   9      854.43      802.02    147.76 o
   1  13   9    11775.35    11482.79    503.25 o
   0  14   9    21460.33    21037.05   1385.70 o
   2  14   9    16782.41    16123.25    839.34 o
   1  15   9    34347.44    32930.78   1355.82 o
   0  16   9    18997.57    18945.21   1917.16 o
   0   0  10   371003.47   411586.78  20303.75 o
   2   0  10   259778.16   260640.06  12305.43 o
   4   0  10   108222.48   110376.94   9419.78 o
   1   1  10    10851.62    11118.24    247.19 o
   3   1  10     4726.94     4761.75    491.74 o
   0   2  10    17673.86    19139.80    583.92 o
   2   2  10    13080.13    13770.83    663.17 o
   4   2  10     6327.11     6921.36    782.35 o
   1   3  10    39225.36    41073.62    871.58 o
   3   3  10    22231.37    21834.36    729.50 o
   0   4  10     1829.77     2059.12    162.27 o
   2   4  10     1326.65     1365.55     98.48 o
   4   4  10      602.86      673.07    271.93 o
   1   5  10    26984.95    27290.39    617.01 o
   3   5  10    15393.98    14568.15    518.86 o
   0   6  10      653.57     1081.05    178.49 o
   2   6  10      684.25      916.25    117.64 o
   1   7  10    87209.70    82184.82   1752.36 o
   3   7  10    45353.05    41557.05   1256.49 o
   0   8  10   126746.13   122913.39   4018.22 o
   2   8  10    93071.59    86910.96   2223.26 o
   1   9  10    11363.80    10658.85    303.31 o
   3   9  10     7002.43     6251.11    406.32 o
   0  10  10     2172.12     2133.79    255.82 o
   2  10  10     1713.58     2113.98    245.34 o
   1  11  10    16067.68    15489.91    485.52 o
   0  12  10     7216.03     6502.42    421.40 o
   2  12  10     5527.12     5349.18    409.49 o
   1  13  10    15909.99    15954.73    641.80 o
   0  14  10     8558.43     7928.58    592.37 o
   1  15  10    29327.93    27591.63   1003.99 o
   1   1  11    27517.46    29528.26    839.24 o
   3   1  11    15357.53    15879.97   1031.45 o
   0   2  11      779.77     1013.47    141.88 o
   2   2  11      624.46      661.42    102.80 o
   4   2  11      354.39     1302.02    712.98 o
   1   3  11   110242.50   115132.06   2694.07 o
   3   3  11    58002.30    59442.55   2191.95 o
   0   4  11    70006.15    71952.79   2338.23 o
   2   4  11    47998.89    45514.07   1904.41 o
   1   5  11      929.24     1170.95    147.80 o
   3   5  11      511.19      459.45    108.42 o
   0   6  11      391.44      904.01    308.18 o
   2   6  11      218.99      212.34     40.97 o
   1   7  11     4508.67     4411.81    193.46 o
   3   7  11     2882.93     3178.47    273.12 o
   0   8  11     1169.42     1239.85    159.25 o
   2   8  11      823.18      964.76     91.81 o
   1   9  11    15781.48    14798.23    370.47 o
   3   9  11     9813.18     8513.28    554.70 o
   0  10  11    45906.97    43357.15   1458.37 o
   2  10  11    34435.43    31265.43    896.07 o
   1  11  11   103421.10    97232.57   2376.16 o
   0  12  11     1193.13      910.67    203.67 o
   2  12  11     1088.93      952.42    229.92 o
   1  13  11     3560.45     3565.09    226.02 o
   0  14  11     6355.88     6108.73    506.87 o
   0   0  12   101937.15   112639.13   3787.45 o
   2   0  12    75097.75    76694.58   3200.28 o
   1   1  12     1538.94     1837.36    109.80 o
   3   1  12     1039.75     1002.63    308.88 o
   0   2  12    16887.16    18738.03    658.45 o
   2   2  12    12768.22    11717.94    632.27 o
   1   3  12    37528.67    39627.82    917.46 o
   3   3  12    22172.08    23245.11    970.49 o
   0   4  12     1751.91     1825.20    187.56 o
   2   4  12     1312.63     1614.17    128.71 o
   1   5  12    16004.86    16180.37    415.92 o
   3   5  12     9785.53    10094.83    641.34 o
   0   6  12    18781.55    19350.17    742.72 o
   2   6  12    14518.61    15526.20   1448.38 o
   1   7  12     8396.60     8165.84    299.66 o
   3   7  12     4536.99     4415.20    748.99 o
   0   8  12    39456.52    38404.74   1384.17 o
   2   8  12    30173.30    27588.91   1040.97 o
   1   9  12    10867.54    10318.29    388.69 o
   0  10  12      206.31      281.19    106.07 o
   2  10  12      186.83      211.64     97.15 o
   1  11  12    15033.86    14208.99    436.49 o
   0  12  12     3310.34     3060.18    293.92 o
   1  13  12     1698.34     1559.20    208.24 o
   1   1  13     6465.67     6637.90    196.61 o
   3   1  13     3121.06     5078.70    619.72 o
   0   2  13     1413.04     1770.77    171.39 o
   2   2  13     1145.43     1341.49    130.70 o
   1   3  13    10747.15    11461.54    303.17 o
   3   3  13     5539.63     6174.85    550.78 o
   0   4  13    44626.17    45756.24   1520.15 o
   2   4  13    33403.12    33742.32   1334.23 o
   1   5  13      291.17      315.43     74.02 o
   3   5  13      142.39      162.83    157.44 o
   0   6  13    40281.19    39984.67   1386.31 o
   2   6  13    30418.05    27069.64   1523.73 o
   1   7  13       93.59      172.14     67.54 o
   0   8  13    19131.03    18957.73    787.06 o
   2   8  13    14420.89    13140.93    569.42 o
   1   9  13     4174.81     4590.07    243.15 o
   0  10  13     6488.78     6280.39    442.28 o
   2  10  13     4717.46     4519.19    323.92 o
   1  11  13     1631.19     1616.12    230.26 o
   0  12  13    11551.35    10401.99    522.34 o
   0   0  14     5199.65     5408.97    333.01 o
   2   0  14     3293.73     3474.56    764.79 o
   1   1  14    48707.94    49164.43   1039.71 o
   3   1  14    27929.22    36676.48   4911.85 o
   0   2  14     3984.26     4265.89    249.94 o
   2   2  14     3194.09     3948.44    365.58 o
   1   3  14    59757.89    63713.63   1570.74 o
   3   3  14    35953.97    42709.01   2192.77 o
   0   4  14     8429.37     8955.65    430.97 o
   2   4  14     6353.82     7056.18    629.10 o
   1   5  14    30135.17    31290.07    753.66 o
   0   6  14    64165.63    63914.70   2353.37 o
   2   6  14    49023.83    43447.58   2312.65 o
   1   7  14    40933.07    39464.40   1038.36 o
   0   8  14      615.59      472.22    148.24 o
   2   8  14      360.01      426.77    173.26 o
   1   9  14     6342.80     6870.04    444.19 o
   0  10  14     3598.91     3910.20    369.57 o
   1   1  15    11093.31    11795.89    365.99 o
   0   2  15    10420.73    11111.89    407.66 o
   2   2  15     7501.11     7865.61    492.70 o
   1   3  15     4620.10     4765.80    206.06 o
   0   4  15    22564.62    23360.45    897.40 o
   2   4  15    17328.78    18261.00   1028.84 o
   1   5  15    15020.77    15460.04    511.68 o
   0   6  15       37.49       64.11     89.24 o
   2   6  15       27.02       73.97    147.73 o
   1   7  15     1675.41     1560.32    177.85 o
   0   8  15       99.75      247.06    148.37 o
   1   9  15    29004.98    27356.75    895.36 o
   0  10  15     4413.93     4540.03    410.82 o
   0   0  16    41467.41    42790.98   3376.67 o
   2   0  16    32617.21    33303.84   2092.92 o
   1   1  16    14732.65    14474.09    458.78 o
   0   2  16    76182.43    79642.23   2402.93 o
   2   2  16    58510.34    59508.63   2299.61 o
   1   3  16     1397.45     1632.79    196.75 o
   0   4  16     1745.85     2167.09    245.46 o
   1   5  16     3725.72     3683.63    304.03 o
   0   6  16    38792.24    38356.68   1532.31 o
   1   7  16     1673.14     1685.71    243.38 o
   0   8  16     5669.89     5930.43    447.85 o
   1   1  17    13696.36    13706.28    677.06 o
   0   2  17     2865.64     2853.83    269.27 o
   1   3  17     3703.67     3684.43    258.37 o
   0   4  17       62.87       25.01     72.15 o
 
